# Supplementary material for: Immunohistochemistry and Radiomic Features for Survival Prediction in Small Cell Lung Cancer
Source: Front Oncol. 2020 Aug 12;10:1161. doi: 10.3389/fonc.2020.01161 (PMC7438800; doi:10.3389/fonc.2020.01161)
Supplement: Supplementary file 3 [file Table_3.XLSX]

## Sheet: supplement_radiomics_table
feature_number	feature	rPearsonOS	rSpearmanOS	rPearsonPFS	rSpearmanPFS
1	original_shape_Elongation	0.0211373	0.102016	0.0212604	-0.205242
2	original_shape_Flatness	-0.0103857	-0.0572581	0.0285238	-0.237903
3	original_shape_LeastAxisLength	-0.179878	-0.316935	-0.121921	-0.314919
4	original_shape_MajorAxisLength	-0.160592	-0.317339	-0.113663	-0.155645
5	original_shape_Maximum2DDiameterColumn	-0.238245	-0.384274	-0.183426	-0.325403
6	original_shape_Maximum2DDiameterRow	-0.200929	-0.342339	-0.148982	-0.2125
7	original_shape_Maximum2DDiameterSlice	-0.152118	-0.267339	-0.0832846	-0.202419
8	original_shape_Maximum3DDiameter	-0.19992	-0.331855	-0.145264	-0.237903
9	original_shape_MeshVolume	-0.17368	-0.265323	-0.135108	-0.209677
10	original_shape_MinorAxisLength	-0.170059	-0.250403	-0.126112	-0.241129
11	original_shape_Sphericity	0.298961	0.33629	0.255515	0.191532
12	original_shape_SurfaceArea	-0.197433	-0.309274	-0.150299	-0.237903
13	original_shape_SurfaceVolumeRatio	-0.0119118	0.168548	-0.070317	0.168548
14	original_shape_VoxelVolume	-0.173656	-0.265323	-0.135008	-0.209677
15	original_glcm_Autocorrelation	-0.0201347	-0.225806	0.110901	-0.0737903
16	original_glcm_ClusterProminence	0.0289899	0.0915323	-0.0180037	0.214516
17	original_glcm_ClusterShade	0.0256349	-0.0354839	-0.0153354	-0.0645161
18	original_glcm_ClusterTendency	0.0441341	0.0620968	0.0172066	0.149597
19	original_glcm_Contrast	0.0529241	0.0733871	0.100532	0.122984
20	original_glcm_Correlation	-0.0192162	0.0487903	-0.101785	0.0604839
21	original_glcm_DifferenceAverage	0.0872303	0.0185484	0.164842	0.0850806
22	original_glcm_DifferenceEntropy	0.106218	0.00806452	0.185988	0.0693548
23	original_glcm_DifferenceVariance	0.0504056	0.0725806	0.0648961	0.111694
24	original_glcm_Id	-0.125995	0.0572581	-0.223272	-0.0266129
25	original_glcm_Idm	-0.130988	0.071371	-0.229826	-0.0177419
26	original_glcm_Idmn	-0.0806453	-0.312097	0.000152716	-0.147581
27	original_glcm_Idn	-0.118929	-0.311694	-0.0562225	-0.144758
28	original_glcm_Imc1	-0.0336029	-0.475403	0.0597794	-0.460081
29	original_glcm_Imc2	0.062299	0.39879	-0.0123158	0.377823
30	original_glcm_InverseVariance	-0.12836	0.066129	-0.226191	-0.0245968
31	original_glcm_JointAverage	-0.0199733	-0.225806	0.118369	-0.0737903
32	original_glcm_JointEnergy	-0.123643	0.0516129	-0.207849	-0.0318548
33	original_glcm_JointEntropy	0.098831	0.0141129	0.180824	0.0798387
34	original_glcm_MCC	-0.0552117	-0.140323	-0.0286182	-0.00564516
35	original_glcm_MaximumProbability	-0.135106	0.156048	-0.237968	0.0270161
36	original_glcm_SumAverage	-0.0199733	-0.225806	0.118369	-0.0737903
37	original_glcm_SumEntropy	0.0839964	0.0149194	0.141192	0.117742
38	original_glcm_SumSquares	0.0504123	0.0689516	0.050058	0.112903
39	original_glrlm_GrayLevelNonUniformity	-0.17322	-0.220968	-0.158082	-0.212903
40	original_glrlm_GrayLevelNonUniformityNormalized	-0.113689	0.00443548	-0.188399	-0.0556452
41	original_glrlm_GrayLevelVariance	0.0458026	0.0826613	0.0275326	0.129032
42	original_glrlm_HighGrayLevelRunEmphasis	-0.0186471	-0.230645	0.112274	-0.0778226
43	original_glrlm_LongRunEmphasis	-0.128099	0.0512097	-0.214405	0.0129032
44	original_glrlm_LongRunHighGrayLevelEmphasis	-0.0404442	-0.262903	0.078554	-0.091129
45	original_glrlm_LongRunLowGrayLevelEmphasis	-0.0239397	0.276613	-0.104141	0.126613
46	original_glrlm_LowGrayLevelRunEmphasis	-0.0243803	0.273387	-0.0999944	0.13871
47	original_glrlm_RunEntropy	0.0743851	0.0625	0.122054	0.130645
48	original_glrlm_RunLengthNonUniformity	-0.191064	-0.291935	-0.165994	-0.254435
49	original_glrlm_RunLengthNonUniformityNormalized	0.132543	-0.0282258	0.223451	0.00403226
50	original_glrlm_RunPercentage	0.130429	-0.0282258	0.219875	0.00403226
51	original_glrlm_RunVariance	-0.124764	0.0633065	-0.209916	0.0193548
52	original_glrlm_ShortRunEmphasis	0.132368	-0.0258065	0.222025	0.00927419
53	original_glrlm_ShortRunHighGrayLevelEmphasis	-0.012898	-0.235887	0.120545	-0.0834677
54	original_glrlm_ShortRunLowGrayLevelEmphasis	-0.0244841	0.275806	-0.098979	0.131452
55	original_firstorder_10Percentile	0.0134803	0.101442	-0.013798	0.0427549
56	original_firstorder_90Percentile	0.17496	0.0215856	0.238987	0.0589066
57	original_firstorder_Energy	-0.0719715	-0.228226	-0.0877382	-0.18871
58	original_firstorder_Entropy	0.0907444	0.0435484	0.150851	0.107258
59	original_firstorder_InterquartileRange	0.0690924	-0.0494101	0.148668	0.0399314
60	original_firstorder_Kurtosis	0.020549	-0.0104839	-0.0238448	0.103629
61	original_firstorder_Maximum	-0.0412171	-0.201654	-0.0470512	-0.0379109
62	original_firstorder_MeanAbsoluteDeviation	0.0696723	0.0528226	0.110659	0.118548
63	original_firstorder_Mean	0.155808	0.145968	0.150813	0.228226
64	original_firstorder_Median	0.223156	0.263706	0.191645	0.292782
65	original_firstorder_Minimum	0.035524	0.237548	-0.107832	0.0790482
66	original_firstorder_Range	-0.0450568	-0.254435	-0.00158714	-0.0685484
67	original_firstorder_RobustMeanAbsoluteDeviation	0.0695018	-0.0209677	0.142403	0.0483871
68	original_firstorder_RootMeanSquared	0.0987099	0.104032	0.0946493	0.164919
69	original_firstorder_Skewness	0.0292697	0.00241935	-0.00610205	-0.0395161
70	original_firstorder_TotalEnergy	-0.0526654	-0.254839	-0.062188	-0.17379
71	original_firstorder_Uniformity	-0.115275	0.0177419	-0.191524	-0.0447581
72	original_firstorder_Variance	0.046158	0.0842742	0.0305474	0.127419
